# Supplementary material for: Investigation of DNA variants specific to ROBO2 Isoform ‘a’ in Irish vesicoureteric reflux patients reveals marked CpG island variation
Source: Sci Rep. 2020 Feb 10;10:2265. doi: 10.1038/s41598-020-58818-6 (PMC7010700; doi:10.1038/s41598-020-58818-6)
Supplement: Supplementary file 3 — Supplementary Tables. [file 41598_2020_58818_MOESM3_ESM.xls]

## Sheet: Table S1
Beckman Coulter No.		8	30	40	48	57-63	171	173	199	203	216	253	272	275	294	317	325	326	348	350	385	386	419	424	425	444	464	489	494	511
Was it reported?		û	û	ü	ü	ü	ü	ü	ü	û	û	ü	û	û	ü	ü	û	ü	ü	ü	û	û	û	û	ü	ü	ü	ü	ü	ü
rs Number Chr3		û	rs370220068	rs62269815	rs77197023	rs142488575	rs372373529	rs62269816	rs539728114	û	û	rs9631539	û	rs1012373671	rs12171318	rs62269817	rs764858954	rs79015247	rs78834776	g/c/a rs62269818	û	û	û	rs963007285	rs80235520	rs77101234	rs73123284	rs75670471	rs79216754	rs76883623
rs Number Chr20		rs62199264	rs199660983	û	rs78700510	rs200119310	rs2943984	rs62199262	û	rs62199261	rs56032147	û	rs76121669	rs76973450	û	rs557444746	rs80037703	rs62199260	rs73356237	û	rs79307230	rs77325327	rs80219096	rs62198259	û	û	û	û	û	û
Sample Number	Chr
3.4	3	t/t	t/t	g/g	t/t	agaataa/agaataa	c/c	a/a	c/c	g/g	a/a	c/c	t/t	a/a	C/C	A/A	C/C	G/G	G/G	G/G	g/g	g/g
3.4	20	a/t	t/g	a/a	t/c	agaataa/-	c/a	a/g	c/c	a/g	a/a	g/g	t/c	a/g	a/a	g/g	c/t	g/a	g/a	c/t	g/a	t/c	a/g	g/c	a/a	a/a
4.3	3	t/t	t/t	g/g	t/t	agaataa/agaataa	c/c	a/a	c/c	g/g	a/a	c/c	t/t	a/a	c/c	A/A	C/C	G/G	G/G	G/G	g/g	g/g
4.3	20	a/t	t/g	a/a	t/c	agaataa/-	c/a	a/g	c/c	a/g	a/a	g/g	t/c	a/g	a/a	g/g	c/t	g/a	g/a	c/c	g/a	t/c	a/g	g/c	a/a	a/a
7.3	3	t/t	t/t	g/g	t/t	agaataa/agaataa	c/c	a/a	c/c	g/g	a/a	c/c	t/t	a/a	c/c	A/A	C/C	G/G	G/G	G/G	g/g	g/g
7.3	20	a/t	t/g	a/a	t/c	agaataa/-	c/c	a/g	c/c	a/g	a/a	g/g	t/c	a/g	a/a	g/g	c/t	g/a	g/a	c/c	g/a	t/c	a/g	g/c	a/a	a/a
11.3	3	t/t	t/t	g/g	t/t	agaataa/agaataa	c/c	a/a	c/c	g/g	a/a	c/c	t/t	a/a	c/c	A/A	C/C	G/G	G/G	G/G	g/g	g/g
11.3	20	a/t	t/t	a/a	t/c	agaataa/agaataa	c/a	a/g	c/c	a/g	a/g	g/g	t/c	a/g	a/a	g/g	c/t	g/a	g/a	c/c	g/a	t/c	a/g	g/c	a/a	a/a
14.6	3	t/t	t/t	g/g	t/t	agaataa/agaataa	c/c	a/a	c/t	g/g	a/a	c/c	t/t	a/a	c/c	A/A	C/C	G/G	G/G	G/G	g/g	g/g
14.6	20	a/t	t/g	a/a	t/c	agaataa/-	c/a	a/g	c/c	a/g	a/a	g/g	t/c	a/g	a/a	g/g	c/t	g/a	g/a	c/c	g/a	t/c	a/g	g/c	a/a	a/a
24.3	3	t/t	t/t	g/g	t/t	agaataa/agaataa	c/c	a/a	c/c	g/g	a/a	c/c	t/t	a/a	c/c	A/A	C/C	G/G	G/G	G/G	g/g	g/g
24.3	20	a/t	t/g	a/a	t/c	agaataa/-	c/a	a/g	c/c	a/g	a/a	g/g	t/c	a/g	a/a	g/g	c/t	g/a	g/a	c/c	g/a	t/c	a/g	g/c	a/a	a/a
25.3	3	t/t	t/t	g/g	t/t	agaataa/agaataa	c/c	a/a	c/c	g/g	a/a	c/c	t/t	a/a	c/c	A/A	C/C	G/G	G/G	G/G	g/g	g/g
25.3	20	a/t	t/g	a/a	t/c	agaataa/-	c/c	a/g	c/c	a/g	a/a	g/g	t/c	a/g	a/a	g/g	c/t	g/a	g/a	c/c	g/a	t/c	a/g	g/c	a/a	a/a
26.3	3	t/t	t/t	g/g	t/t	agaataa/agaataa	c/c	a/a	c/c	g/g	a/a	c/c	t/t	a/a	c/c	A/A	C/C	G/G	G/G	G/G	g/g	g/g
26.3	20	a/t	t/t	a/a	t/c	agaataa/agaataa	c/a	a/g	c/c	a/g	a/a	g/g	t/c	a/g	a/a	g/g	c/t	g/a	g/a	c/c	g/a	t/c	a/g	g/c	a/a	a/a
27.3	3	t/t	t/t	g/g	t/t	agaataa/agaataa	c/c	a/a	c/c	g/g	a/a	c/c	t/t	a/a	c/c	A/A	C/C	G/G	G/G	G/G	g/g	g/g
27.3	20	a/t	t/g	a/a	t/c	agaataa/-	c/a	a/g	c/c	a/g	a/g	g/g	t/c	a/g	a/a	g/g	c/t	g/a	g/a	c/c	g/a	t/c	a/g	g/c	a/a	a/a
28.3	3	t/t	t/t	g/g	t/t	agaataa/agaataa	c/c	a/a	c/c	g/g	a/a	c/c	t/t	a/a	c/c	A/A	C/C	G/G	G/G	G/G	g/g	g/g
28.3	20	a/t	t/t	a/a	t/c	agaataa/agaataa	c/a	a/g	c/c	a/g	a/a	g/g	t/c	a/g	a/a	g/g	c/t	g/a	g/a	c/c	g/a	t/c	a/g	g/c	a/a	a/a
30.4	3	-	t/t	g/g	t/t	agaataa/agaataa	c/c	a/a	c/c	g/g	a/a	c/c	t/t	a/a	c/c	A/A	C/C	G/G	G/G	G/G	g/g	g/g
30.4	20	a/t	t/g	a/a	t/c	agaataa/-	c/a	a/g	c/c	a/g	a/a	g/g	t/c	a/g	a/a	g/g	c/t	g/a	g/a	c/c	g/a	t/c	a/g	g/c	a/a	a/a
36.5	3	t/t	t/t	g/g	t/t	agaataa/agaataa	c/c	a/a	c/c	g/g	a/a	c/c	t/t	a/a	c/c	A/A	C/C	G/G	G/G	G/G	g/g	g/g
36.5	20	a/t	t/t	a/a	t/c	agaataa/agaataa	c/a	a/g	c/c	a/g	a/g	g/g	t/c	a/g	a/a	g/g	c/t	g/a	g/a	c/c	g/a	t/c	a/g	g/c	a/a	a/a
45.3	3	t/t	t/t	g/g	t/t	agaataa/agaataa	c/c	a/a	c/c	g/g	a/a	c/c	t/t	a/a	c/c	A/A	C/C	G/G	G/G	G/G	g/g	g/g
45.3	20	a/t	t/t	a/a	t/c	agaataa/-	c/a	a/g	c/c	a/g	a/a	g/g	t/c	a/g	a/a	g/g	c/t	g/a	g/a	c/c	g/a	t/c	a/g	g/c	a/a	a/a
46.4	3	t/t	t/t	g/g	t/t	agaataa/agaataa	c/c	a/a	c/t	g/g	a/a	c/c	t/t	a/a	c/c	A/A	C/C	G/G	G/G	G/G	g/g	g/g
46.4	20	a/t	t/t	a/a	t/c	agaataa/agaataa	c/a	a/g	c/c	a/g	a/a	g/g	t/c	a/g	a/a	g/g	c/t	g/a	g/a	c/c	g/a	t/c	a/g	g/c	a/a	a/a
68.4	3	t/t	t/t	g/g	t/t	agaataa/agaataa	c/c	a/a	c/t	g/g	a/a	c/c	t/t	a/a	c/c	A/A	C/C	G/G	G/G	G/G	g/g	g/g
68.4	20	a/t	t/g	a/a	t/c	agaataa/-	c/a	a/g	c/c	a/g	a/g	g/g	t/c	a/g	a/a	g/g	c/t	g/a	g/a	c/c	g/a	t/c	a/g	g/c	a/a	a/a
77.4	3	t/t	t/t	g/g	t/t	agaataa/agaataa	c/c	a/a	c/t	g/g	a/a	c/c	t/t	a/a	c/c	A/A	C/C	G/G	G/G	G/G	g/g	g/g
77.4	20	a/t	t/g	a/a	t/c	agaataa/-	c/a	a/g	c/c	a/g	a/g	g/g	t/c	a/g	a/a	g/g	c/t	g/a	g/a	c/c	g/a	t/c	a/g	g/c	a/a	a/a
78.3	3	t/t	t/t	g/g	t/t	agaataa/agaataa	c/c	a/a	c/t	g/g	a/a	c/c	t/t	a/a	c/c	A/A	C/C	G/G	G/G	G/G	g/g	g/g
78.3	20	a/t	t/g	a/a	t/c	agaataa/-	c/a	a/g	c/c	a/g	a/a	g/g	t/c	a/g	a/a	g/g	c/t	g/a	g/a	c/t	g/a	t/c	a/g	g/c	a/a	a/a
81.4	3	t/t	t/t	g/g	t/t	agaataa/agaataa	c/c	a/a	c/c	g/g	a/a	c/c	t/t	a/a	c/c	A/A	C/C	G/G	G/G	G/G	g/g	g/g
81.4	20	a/t	t/t	a/a	t/c	agaataa/agaataa	c/c	a/g	c/c	a/g	a/a	g/g	t/c	a/g	a/a	g/g	c/t	g/a	g/a	c/c	g/a	t/c	a/g	g/c	a/a	a/a
82.3	3	t/t	t/t	g/g	t/t	agaataa/agaataa	c/c	a/a	c/t	g/g	a/a	c/c	t/t	a/a	c/c	A/A	C/C	G/G	G/G	G/G	g/g	g/g
82.3	20	a/t	t/g	a/a	t/c	agaataa/-	c/a	a/g	c/c	a/g	a/a	g/g	t/c	a/g	a/a	g/g	c/t	g/a	g/a	c/c	g/a	t/c	a/g	g/c	a/a	a/a
88.3	3	t/t	t/t	g/g	t/t	agaataa/agaataa	c/c	a/a	c/t	g/g	a/a	c/c	t/t	a/a	c/c	A/A	C/C	G/G	G/G	G/G	g/g	g/g
88.3	20	a/t	t/g	a/a	t/c	agaataa/-	c/a	a/g	c/c	a/g	a/g	g/g	t/c	a/g	a/a	g/g	c/t	g/a	g/a	c/c	g/a	t/c	a/g	g/c	a/a	a/a
90.3	3	t/t	t/t	g/g	t/t	agaataa/agaataa	c/c	a/a	c/t	g/g	a/a	c/c	t/t	a/a	c/c	A/A	C/C	G/G	G/G	G/G	g/g	g/g
90.3	20	a/t	t/t	a/a	t/c	agaataa/agaataa	c/a	a/g	c/c	a/g	a/a	g/g	t/c	a/g	a/a	g/g	c/t	g/a	g/a	c/c	g/a	t/c	a/g	g/c	a/a	a/a
94.4	3	t/t	t/t	g/g	t/t	agaataa/agaataa	c/c	a/a	c/t	g/g	a/a	c/c	t/t	a/a	c/c	A/A	C/C	G/G	G/G	G/G	g/g	g/g
94.4	20	a/t	t/g	a/a	t/c	agaataa/-	c/a	a/g	c/c	a/g	a/a	g/g	t/c	a/g	a/a	g/g	c/t	g/a	g/a	c/a	g/a	t/c	a/g	g/c	a/a	a/a
95.4	3	t/t	t/t	g/g	t/t	agaataa/agaataa	c/c	a/a	c/t	g/g	a/a	c/c	t/t	a/a	c/c	A/A	C/C	G/G	G/G	G/G	g/g	g/g
95.4	20	a/t	t/g	a/a	t/c	agaataa/-	c/a	a/g	c/c	a/g	a/a	g/g	t/c	a/g	a/a	g/g	c/t	g/a	g/a	c/c	g/a	t/c	a/g	g/c	a/a	a/a
108.7	3	t/t	t/t	g/g	t/t	agaataa/agaataa	c/c	a/a	c/c	g/g	a/a	c/c	t/t	a/a	c/c	A/A	C/C	G/G	G/G	G/G	g/g	g/g
108.7	20	a/t	t/g	a/a	t/c	agaataa/-	c/a	a/g	c/c	a/g	a/a	g/g	t/c	a/g	a/a	g/g	c/t	g/a	g/a	c/c	g/a	t/c	a/g	g/c	a/a	a/a
110.3	3	t/t	t/t	g/g	t/t	agaataa/agaataa	c/c	a/a	c/c	g/g	a/a	c/c	t/t	a/a	c/c	A/A	C/C	G/G	G/G	G/G	g/g	g/g
110.3	20	a/t	t/t	a/a	t/c	agaataa/agaataa	c/a	a/g	c/c	a/g	a/g	g/g	t/c	a/g	a/a	g/g	c/t	g/a	g/a	c/c	g/a	t/c	a/g	g/c	a/a	a/a
115.4	3	t/t	t/t	g/g	t/t	agaataa/agaataa	c/c	a/a	c/c	g/g	a/a	c/c	t/t	a/a	c/c	A/A	C/C	G/G	G/G	G/G	g/g	g/g
115.4	20	a/t	t/t	a/a	t/c	agaataa/agaataa	c/a	a/g	c/c	a/g	a/a	g/g	t/c	a/g	a/a	g/g	c/t	g/a	g/a	c/c	g/a	t/c	a/g	g/c	a/a	a/a
122.4	3	t/t	t/t	g/g	t/t	agaataa/agaataa	c/c	a/a	c/c	g/g	a/a	c/c	t/t	a/a	c/c	A/A	C/C	G/G	G/G	G/G	g/g	g/g
122.4	20	a/t	t/t	a/a	t/c	agaataa/agaataa	c/a	a/g	c/c	a/g	a/a	g/g	t/c	a/g	a/a	g/g	c/t	g/a	g/a	c/c	g/a	t/c	a/g	g/c	a/a	a/a
124.4	3	t/t	t/t	g/g	t/t	agaataa/agaataa	c/c	a/a	c/t	g/g	a/a	c/c	t/t	a/a	c/c	A/A	C/C	G/G	G/G	G/G	g/g	g/g
124.4	20	a/t	t/g	a/a	t/c	agaataa/-	c/c	a/g	c/c	a/g	a/g	g/g	t/c	a/g	a/a	g/g	c/t	g/a	g/a	c/c	g/a	t/c	a/g	g/c	a/a	a/a
125.5	3	t/t	t/t	g/g	t/t	agaataa/agaataa	c/c	a/a	c/c	g/g	a/a	c/c	t/t	a/a	c/c	A/A	C/C	G/G	G/G	G/G	g/g	g/g
125.5	20	a/t	t/t	a/a	t/c	agaataa/agaataa	c/a	a/g	c/c	a/g	a/a	g/g	t/c	a/g	a/a	g/g	c/t	g/a	g/a	c/c	g/a	t/c	a/g	g/c	a/a	a/a
130.4	3	t/t	t/t	g/g	t/t	agaataa/agaataa	c/c	a/a	c/c	g/g	a/a	c/c	t/t	a/a	c/c	A/A	C/C	G/G	G/G	G/G	g/g	g/g
130.4	20	a/t	t/t	a/a	t/c	agaataa/agaataa	c/a	a/g	c/c	a/g	a/a	g/g	t/c	a/g	a/a	g/g	c/t	g/a	g/a	c/c	g/a	t/c	a/g	g/c	a/a	a/a
144.4	3	t/t	t/t	g/g	t/t	agaataa/agaataa	c/c	a/a	c/t	g/g	a/a	c/c	t/t	a/a	c/c	A/A	C/C	G/G	G/G	G/G	g/g	g/g
144.4	20	a/t	t/g	a/a	t/c	agaataa/-	c/a	a/g	c/c	a/g	a/a	g/g	t/c	a/g	a/a	g/g	c/t	g/a	g/a	c/c	g/a	t/c	a/g	g/c	a/a	a/a
158.3	3	t/t	t/t	g/g	t/t	agaataa/agaataa	c/c	a/a	c/c	g/g	a/a	c/c	t/t	a/a	c/c	A/A	C/C	G/G	G/G	G/G	g/g	g/g
158.3	20	a/t	t/t	a/a	t/c	agaataa/agaataa	c/a	a/g	c/c	a/g	a/a	g/g	t/c	a/g	a/a	g/g	c/t	g/a	g/a	c/c	g/a	t/c	a/g	g/c	a/a	a/a
164.4	3	t/t	t/t	g/g	t/t	agaataa/agaataa	c/c	a/a	c/c	g/g	a/a	c/c	t/t	a/a	c/c	A/A	C/C	G/G	G/G	G/G	g/g	g/g
164.4	20	a/t	t/t	a/a	t/t	agaataa/agaataa	c/a	a/g	c/c	a/g	a/a	g/g	t/c	a/g	a/a	g/g	c/t	g/a	g/a	c/c	g/a	t/c	a/g	g/c	a/a	a/a
175.3	3	t/t	t/t	g/g	t/t	agaataa/agaataa	c/c	a/a	c/c	g/g	a/a	c/c	t/t	a/a	c/c	A/A	C/C	G/G	G/G	G/G	g/g	g/g
175.3	20	a/t	t/g	a/a	t/c	agaataa/-	c/a	a/g	c/c	a/g	a/g	g/g	t/c	a/g	a/a	g/g	c/t	g/a	g/a	c/c	g/a	t/c	a/g	g/c	a/a	a/a
179.3	3	t/t	t/t	g/g	t/t	agaataa/agaataa	c/c	a/a	c/t	g/g	a/a	c/c	t/t	a/a	c/c	A/A	C/C	G/G	G/G	G/G	g/g	g/g
179.3	20	a/t	t/g	a/a	t/c	agaataa/-	c/a	a/g	c/c	a/g	a/a	g/g	t/c	a/g	a/a	g/g	c/t	g/a	g/a	c/c	g/a	t/c	a/g	g/c	a/a	a/a
181.3	3	t/t	t/t	g/g	t/t	agaataa/agaataa	c/c	a/a	c/c	g/g	a/a	c/c	t/t	a/a	c/c	A/A	C/C	G/G	G/G	G/G	g/g	g/g
181.3	20	a/t	t/t	a/a	t/c	agaataa/-	c/a	a/g	c/c	a/g	a/g	g/g	t/c	a/g	a/a	g/g	c/t	g/a	g/a	c/c	g/a	t/c	a/g	g/c	a/a	a/a
200.4	3	t/t	t/t	g/g	t/t	agaataa/agaataa	c/c	a/a	c/c	g/g	a/a	c/c	t/t	a/a	c/c	A/A	C/C	G/G	G/G	G/G	g/g	g/g
200.4	20	a/t	t/g	a/a	t/c	agaataa/-	c/a	a/g	c/c	a/g	a/a	g/g	t/c	a/g	a/a	g/g	c/t	g/a	g/a	c/c	g/a	t/c	a/g	g/c	a/a	a/a
204.3	3	t/t	t/t	g/g	t/t	agaataa/agaataa	c/c	a/a	c/c	g/g	a/a	c/c	t/t	a/a	c/c	A/A	C/C	G/G	G/G	G/G	g/g	g/g
204.3	20	a/t	t/t	a/a	t/c	agaataa/agaataa	c/a	a/g	c/c	a/g	a/a	g/g	t/c	a/g	a/a	g/g	c/t	g/a	g/a	c/c	g/a	t/c	a/g	g/c	a/a	a/a
214.3	3		t/t	g/g	t/t	agaataa/agaataa	c/c	a/a	c/c	g/g	a/a	c/c	t/t	a/a	c/c	A/A	C/C	G/G	G/G	G/G	g/g	g/g
214.3	20	a/t	t/t	a/a	t/c	agaataa/agaataa	c/a	a/g	c/c	a/g	a/g	g/g	t/c	a/g	a/a	g/g	c/t	g/a	g/a	c/c	g/a	t/c	a/g	g/c	a/a	a/a
																		↑	↑	↑
		Differences at these two positions were only noticed after making the sequence alignments in Supp. Fig. S1 (bottom set) and then the chromato-grams were reviewed to complete the genotyping.																In both of these positions, the 'a' peak is variable in height from the same height as the 'g' to only about 1/4 of the height.		The 't' allele is only seen in the forward sequence.		This is the last variant position within the Chr3 amplicon.				This is the last variant position within the Chr20 amplicon.
		Supplementary Table 1 - ROBO2a Exon 2 amplicon Chr3 & Chr20 genotypes

## Sheet: Table S2
	c.-365			c.-320			c.-231			c.-111			c.-78			c.-67
Index case	R	V	CpGs	R	V	CpGs	R	V	CpGs	R	V	CpGs	R	V	CpGs	R	V	CpGs	CpG total
1.6	C	T	1	G	G	0	A	A	0	G	G	2	C	C	2	A	A	0	5
2.3	C	T	1	G	G	0	A	A	0	G	G	2	C	C	2	A	C	1	6
3.4	C	T	1	G	G	0	A	A	0	G	G	2	C	C	2	A	A	0	5
4.3	C	C	2	G	G	0	A	A	0	G	G	2	C	C	2	A	A	0	6
5.4	T	T	0	G	G	0	A	A	0	G	G	2	C	C	2	A	A	0	4
6.4	T	T	0	G	G	0	A	A	0	G	G	2	C	C	2	A	A	0	4
7.3	C	T	1	G	G	0	A	A	0	G	G	2	C	C	2	A	A	0	5
8.4	C	T	1	G	G	0	A	A	0	G	G	2	C	C	2	A	A	0	5
9.3	C	C	2	G	G	0	A	A	0	G	G	2	C	C	2	A	A	0	6
10.4	C	T	1	G	G	0	A	A	0	G	G	2	C	C	2	A	A	0	5
11.3	C	T	1	G	G	0	A	C	1	G	G	2	C	C	2	A	C	1	7
12.4	T	T	0	G	G	0	A	A	0	G	G	2	C	C	2	A	C	1	5
13.4	T	T	0	G	G	0	A	A	0	G	G	2	C	C	2	A	A	0	4
14.6	C	T	1	G	G	0	A	A	0	G	G	2	C	C	2	A	C	1	6
15.3	C	T	1	G	G	0	A	A	0	G	G	2	C	C	2	A	C	1	6
16.4	T	T	0	G	G	0	A	A	0	G	G	2	C	C	2	A	A	0	4
17.4	C	T	1	G	G	0	A	A	0	G	G	2	C	C	2	A	A	0	5
18.5	T	T	0	G	G	0	A	A	0	G	G	2	C	C	2	A	C	1	5
19.5	C	T	1	G	G	0	A	A	0	G	G	2	C	C	2	A	C	1	6
20.3	C	T	1	G	G	0	A	A	0	G	G	2	C	C	2	A	C	1	6
21.3	T	T	0	G	G	0	A	A	0	G	G	2	C	C	2	A	C	1	5
22.6	C	T	1	G	G	0	A	C	1	G	G	2	C	C	2	A	C	1	7
23.3	C	T	1	G	G	0	A	A	0	G	G	2	C	C	2	A	A	0	5
24.3	C	T	1	G	G	0	A	A	0	G	G	2	C	C	2	A	C	1	6
25.3	C	T	1	G	G	0	A	A	0	G	G	2	C	C	2	A	C	1	6
26.3	C	T	1	G	G	0	A	A	0	G	G	2	C	C	2	A	A	0	5
27.3	C	C	2	G	G	0	A	A	0	G	G	2	C	C	2	A	A	0	6
28.3	C	C	2	G	G	0	A	A	0	G	G	2	C	C	2	A	A	0	6
29.3	C	T	1	G	G	0	A	A	0	G	G	2	C	C	2	A	A	0	5
30.4	C	T	1	G	G	0	A	A	0	G	G	2	C	C	2	A	A	0	5
31.3	C	T	1	G	C	1	A	C	1	G	G	2	C	C	2	A	C	1	8
32.5	C	T	1	G	G	0	A	A	0	G	G	2	C	C	2	A	A	0	5
33.4	C	T	1	G	G	0	A	A	0	G	G	2	C	C	2	A	C	1	6
34.6	C	C	2	G	G	0	A	A	0	G	G	2	C	C	2	A	A	0	6
35.1	C	T	1	G	G	0	A	A	0	G	G	2	C	C	2	A	C	1	6
36.5	C	C	1	G	G	0	A	A	0	G	G	2	C	C	2	A	A	0	5
37.4	T	T	0	G	G	0	A	A	0	G	G	2	C	C	2	A	C	1	5
38.4	C	T	1	G	G	0	A	A	0	G	G	2	C	C	2	A	C	1	6
39.4	T	T	0	G	G	0	A	A	0	G	G	2	C	C	2	A	C	1	5
40.3	C	T	1	G	G	0	A	A	0	G	G	2	C	C	2	A	A	0	5
41.3	C	C	2	G	G	0	A	A	0	G	G	2	C	C	2	A	A	0	6
42.4	C	T	1	G	G	0	A	A	0	G	G	2	C	C	2	A	A	0	5
43.4	T	T	0	G	G	0	A	A	0	G	G	2	C	C	2	A	C	1	5
44.3	C	T	1	G	G	0	A	A	0	G	G	2	C	C	2	A	A	0	5
45.3	C	T	1	G	G	0	A	C	1	G	G	2	C	C	2	A	C	1	7
46.4	C	T	1	G	G	0	A	A	0	G	G	2	C	C	2	A	A	0	5
47.3	C	T	1	G	G	0	A	C	1	G	G	2	C	C	2	A	C	1	7
48.3	C	C	2	G	G	0	A	A	0	G	G	2	C	C	2	A	A	0	6
49.4	C	T	1	G	G	0	A	A	0	G	G	2	C	C	2	A	C	1	6
50.5	T	T	0	G	G	0	A	A	0	G	G	2	C	C	2	C	C	2	6
51.4	C	T	1	G	G	0	A	A	0	G	G	2	C	C	2	A	C	1	6
52.3	C	T	1	G	G	0	A	A	0	G	G	2	C	C	2	A	A	0	5
53.5	C	C	2	G	G	0	A	A	0	G	G	2	C	C	2	A	A	0	6
54.4	T	T	0	G	G	0	A	A	0	G	G	2	C	C	2	A	C	1	5
55.3	C	T	1	G	G	0	A	A	0	G	G	2	C	C	2	A	A	0	5
56.3	T	T	0	G	G	0	A	A	0	G	G	2	C	C	2	A	C	1	5
57.3	C	T	1	G	G	0	A	A	0	G	G	2	C	C	2	A	A	0	5
58.5	T	T	0	G	G	0	A	A	0	G	G	2	C	C	2	A	C	1	5
59.3	C	C	2	G	G	0	A	A	0	G	G	2	C	C	2	A	A	0	6
60.3	C	C	2	G	G	0	A	A	0	G	G	2	C	C	2	A	A	0	6
61.4	C	C	2	G	G	0	A	A	0	G	G	2	C	C	2	A	A	0	6
62.4	C	C	2	G	G	0	A	A	0	G	G	2	C	C	2	A	A	0	6
63.4	C	T	1	G	G	0	A	A	0	G	G	2	C	C	2	A	A	0	5
64.3	C	T	1	G	G	0	A	A	0	G	G	2	C	C	2	A	A	0	5
65.4	T	T	0	G	G	0	A	A	0	G	G	2	C	C	2	A	C	1	5
66.3	T	T	0	G	G	0	A	A	0	G	G	2	C	C	2	A	C	1	5
67.4	C	C	2	G	G	0	A	A	0	G	G	2	C	C	2	A	A	0	6
68.4	C	T	1	G	G	0	A	A	0	G	G	2	C	C	2	A	C	1	6
69.3	C	C	2	G	G	0	A	A	0	G	G	2	C	C	2	A	A	0	6
70.6	C	T	1	G	G	0	A	A	0	G	G	2	C	C	2	A	A	0	5
71.4	C	C	2	G	G	0	A	A	0	G	G	2	C	C	2	A	A	0	6
72.3	C	T	1	G	G	0	A	A	0	G	G	2	C	C	2	A	C	1	6
73.3	C	T	1	G	G	0	A	A	0	G	G	2	C	C	2	A	C	1	6
74.4	T	T	0	G	G	0	A	A	0	G	G	2	C	C	2	A	A	0	4
75.3	T	T	0	G	G	0	A	A	0	G	G	2	C	C	2	C	C	2	6
76.3	C	T	1	G	G	0	A	A	0	G	G	2	C	C	2	A	A	0	5
77.4	C	T	1	G	G	0	A	A	0	G	G	2	C	C	2	A	C	1	6
78.3	C	C	2	G	G	0	A	A	0	G	G	2	C	C	2	A	A	0	6
79.5	T	T	0	G	G	0	A	A	0	G	G	2	C	C	2	A	A	0	4
80.4	T	T	0	G	G	0	A	A	0	G	G	2	C	C	2	A	C	1	5
81.4	C	T	1	G	G	0	A	A	0	G	G	2	C	C	2	A	A	0	5
82.3	C	C	2	G	G	0	A	A	0	G	G	2	C	C	2	A	A	0	6
83.4	T	T	0	G	G	0	A	A	0	G	G	2	C	C	2	A	C	1	5
84.5	T	T	0	G	G	0	A	A	0	G	G	2	C	C	2	A	C	1	5
85.4	C	C	2	G	G	0	A	A	0	G	G	2	C	C	2	A	A	0	6
86.3	T	T	0	G	G	0	A	A	0	G	G	2	C	C	2	A	A	0	4
87.4	C	C	2	G	G	0	A	A	0	G	G	2	C	C	2	A	A	0	6
88.3	C	C	2	G	G	0	A	A	0	G	G	2	C	C	2	A	A	0	6
89.3	C	T	1	G	G	0	A	A	0	G	G	2	C	C	2	A	A	0	5
90.3	C	C	2	G	G	0	A	A	0	G	G	2	C	C	2	A	A	0	6
91.4	C	T	1	G	G	0	A	A	0	G	G	2	C	C	2	A	C	1	6
92.4	C	C	2	G	G	0	A	A	0	G	G	2	C	C	2	A	A	0	6
93.4	T	T	0	G	G	0	A	A	0	G	G	2	C	C	2	A	C	1	5
94.4	C	C	2	G	G	0	A	A	0	G	G	2	C	C	2	A	A	0	6
95.4	C	C	2	G	G	0	A	A	0	G	G	2	C	C	2	A	A	0	6
96.2	C	T	1	G	G	0	A	A	0	G	G	2	C	C	2	A	C	1	6
97.3	T	T	0	G	G	0	A	A	0	G	G	2	C	C	2	A	C	1	5
98.3	C	C	2	G	G	0	A	A	0	G	G	2	C	C	2	A	A	0	6
99.3	C	T	1	G	G	0	A	A	0	G	G	2	C	C	2	A	A	0	5
100.4	C	C	2	G	G	0	A	A	0	G	G	2	C	C	2	A	A	0	6
101.3	T	T	0	G	G	0	A	A	0	G	G	2	C	C	2	A	C	1	5
102.3	C	C	2	G	G	0	A	A	0	G	G	2	C	C	2	A	A	0	6
103.3	C	T	1	G	G	0	A	A	0	G	G	2	C	C	2	A	A	0	5
104.3	T	T	0	G	G	0	A	A	0	G	G	2	C	C	2	A	A	0	4
105.4	C	T	1	G	G	0	A	A	0	G	G	2	C	C	2	A	A	0	5
106.3	C	T	1	G	G	0	A	A	0	G	G	2	C	C	2	A	A	0	5
107.4	T	T	0	G	G	0	A	A	0	G	G	2	C	C	2	A	C	1	5
108.7	C	T	1	G	G	0	A	A	0	G	G	2	C	C	2	A	A	0	5
109.3	T	T	0	G	G	0	A	A	0	G	G	2	C	C	2	C	C	2	6
110.3	T	T	0	G	G	0	A	A	0	G	G	2	C	C	2	A	C	1	5
111.4	T	T	0	G	G	0	A	A	0	G	G	2	C	C	2	A	C	1	5
112.4	C	T	1	G	G	0	A	A	0	G	G	2	C	C	2	A	A	0	5
113.4	C	C	2	G	G	0	A	A	0	G	G	2	C	C	2	A	A	0	6
114.4	C	C	2	G	G	0	A	A	0	G	G	2	C	C	2	A	A	0	6
115.4	T	T	0	G	G	0	A	C	1	G	G	2	C	C	2	A	C	1	6
116.4	C	C	2	G	G	0	A	A	0	G	G	2	C	C	2	A	A	0	6
117.3	C	C	2	G	G	0	A	A	0	G	G	2	C	C	2	A	A	0	6
118.3	T	T	0	G	G	0	A	A	0	G	G	2	C	C	2	A	A	0	4
119.3	C	T	1	G	G	0	A	A	0	G	G	2	C	C	2	A	A	0	5
120.2	T	T	0	G	G	0	A	A	0	G	G	2	C	C	2	A	A	0	4
121.3	T	T	0	G	G	0	A	A	0	G	G	2	C	C	2	A	C	1	5
122.4	C	T	1	G	G	0	A	A	0	G	G	2	C	C	2	A	C	1	6
123.3	C	C	2	G	G	0	A	A	0	G	G	2	C	C	2	A	A	0	6
124.4	C	C	2	G	G	0	A	A	0	G	G	2	C	C	2	A	A	0	6
125.5	T	T	0	G	G	0	A	A	0	G	G	2	C	C	2	A	C	1	5
126.3	T	T	0	G	G	0	A	A	0	G	G	2	C	C	2	A	A	0	4
127.5	T	T	0	G	G	0	A	A	0	G	G	2	C	C	2	A	C	1	5
128.3	C	C	2	G	G	0	A	A	0	G	G	2	C	C	2	A	A	0	6
129.4	C	T	1	G	G	0	A	A	0	G	G	2	C	C	2	A	A	0	5
130.4	C	T	1	G	G	0	A	A	0	G	G	2	C	C	2	A	A	0	5
131.4	C	T	1	G	G	0	A	A	0	G	G	2	C	C	2	A	C	1	6
132.3	C	C	2	G	G	0	A	A	0	G	G	2	C	C	2	A	A	0	6
133.3	T	T	0	G	G	0	A	A	0	G	G	2	C	C	2	A	C	1	5
135.3	T	T	0	G	G	0	A	A	0	G	A	1	C	C	2	A	C	1	4
137.3	C	T	1	G	G	0	A	A	0	G	G	2	C	C	2	A	A	0	5
138.3	T	T	0	G	G	0	A	A	0	G	G	2	C	C	2	C	C	2	6
139.3	C	C	2	G	G	0	A	A	0	G	G	2	C	C	2	A	A	0	6
140.4	T	T	0	G	G	0	A	A	0	G	G	2	C	C	2	A	C	1	5
141.3	C	T	1	G	G	0	A	A	0	G	G	2	C	C	2	A	C	1	6
142.3	C	T	1	G	G	0	A	A	0	G	G	2	C	T	1	A	A	0	4
143.4	T	T	0	G	G	0	A	A	0	G	G	2	C	C	2	A	C	1	5
144.4	C	C	2	G	G	0	A	A	0	G	G	2	C	C	2	A	A	0	6
145.3	C	T	1	G	G	0	A	A	0	G	G	2	C	C	2	A	C	1	6
146.4	C	T	1	G	G	0	A	A	0	G	G	2	C	C	2	A	C	1	6
147.3	C	T	1	G	G	0	A	A	0	G	G	2	C	C	2	A	A	0	5
149.3	T	T	0	G	G	0	A	A	0	G	G	2	C	C	2	C	C	2	6
150.4	T	T	0	G	G	0	A	A	0	G	G	2	C	C	2	A	C	1	5
151.3	C	T	1	G	G	0	A	A	0	G	G	2	C	C	2	A	A	0	5
152.3	T	T	0	G	G	0	A	A	0	G	G	2	C	C	2	A	C	1	5
153.3	C	C	2	G	G	0	A	A	0	G	G	2	C	C	2	A	A	0	6
154.3	T	T	0	G	G	0	A	A	0	G	G	2	C	C	2	C	C	2	6
155.3	C	T	1	G	G	0	A	A	0	G	G	2	C	C	2	A	C	1	6
156.4	C	T	1	G	G	0	A	A	0	G	G	2	C	C	2	A	A	0	5
157.3	C	T	1	G	G	0	A	A	0	G	G	2	C	C	2	A	A	0	5
158.3	C	T	1	G	G	0	A	A	0	G	G	2	C	C	2	A	A	0	5
159.3	C	T	1	G	G	0	A	A	0	G	G	2	C	C	2	A	C	1	6
160.3	T	T	0	G	G	0	A	A	0	G	G	2	C	C	2	A	A	0	4
161.3	C	C	2	G	G	0	A	A	0	G	G	2	C	C	2	A	A	0	6
162.3	C	T	1	G	G	0	A	A	0	G	G	2	C	C	2	A	A	0	5
163.3	C	T	1	G	G	0	A	A	0	G	G	2	C	C	2	A	A	0	5
164.4	C	T	1	G	G	0	A	A	0	G	G	2	C	C	2	A	C	1	6
165.3	C	T	1	G	G	0	A	A	0	G	G	2	C	C	2	A	A	0	5
166.4	C	T	1	G	G	0	A	A	0	G	G	2	C	C	2	A	C	1	6
167.3	C	T	1	G	G	0	A	A	0	G	G	2	C	C	2	A	C	1	6
168.3	C	T	1	G	G	0	A	A	0	G	G	2	C	C	2	A	A	0	5
169.3	C	C	2	G	G	0	A	A	0	G	G	2	C	C	2	A	A	0	6
170.3	T	T	0	G	G	0	A	C	1	G	G	2	C	C	2	A	C	1	6
171.4	C	T	1	G	G	0	A	A	0	G	G	2	C	C	2	A	C	1	6
172.3	C	T	1	G	G	0	A	A	0	G	G	2	C	C	2	A	A	0	5
173.3	C	C	2	G	G	0	A	A	0	G	G	2	C	C	2	A	A	0	6
175.3	T	T	0	G	G	0	A	A	0	G	G	2	C	C	2	A	A	0	4
176.1	C	T	1	G	G	0	A	A	0	G	G	2	C	C	2	A	A	0	5
177.3	C	C	2	G	G	0	A	A	0	G	G	2	C	C	2	A	A	0	6
178.4	C	C	2	G	G	0	A	A	0	G	G	2	C	C	2	A	A	0	6
179.3	C	T	1	G	G	0	A	A	0	G	G	2	C	C	2	A	A	0	5
180.3	C	T	1	G	G	0	A	C	1	G	G	2	C	C	2	A	C	1	7
181.3	T	T	0	G	G	0	A	A	0	G	G	2	C	C	2	A	C	1	5
182.3	C	C	2	G	G	0	A	A	0	G	G	2	C	C	2	A	A	0	6
183.4	C	T	1	G	G	0	A	A	0	G	G	2	C	C	2	A	A	0	5
184.3	C	C	2	G	G	0	A	A	0	G	G	2	C	C	2	A	A	0	6
185.4	C	T	1	G	G	0	A	A	0	G	G	2	C	T	1	A	A	0	4
186.3	T	T	0	G	G	0	A	A	0	G	G	2	C	C	2	A	A	0	4
187.3	T	T	0	G	G	0	A	A	0	G	G	2	C	C	2	A	C	1	5
188.3	C	T	1	G	G	0	A	A	0	G	G	2	C	C	2	A	A	0	5
189.3	C	C	2	G	G	0	A	A	0	G	G	2	C	C	2	A	A	0	6
190.3	C	C	2	G	G	0	A	A	0	G	G	2	C	C	2	A	A	0	6
191.3	T	T	0	G	G	0	A	A	0	G	G	2	C	C	2	A	C	1	5
192.3	C	T	1	G	G	0	A	A	0	G	G	2	C	C	2	A	A	0	5
193.4	T	T	0	G	G	0	A	A	0	G	G	2	C	C	2	C	C	2	6
194.3	C	C	2	G	G	0	A	A	0	G	G	2	C	C	2	A	A	0	6
195.4	C	T	1	G	G	0	A	A	0	G	G	2	C	C	2	A	A	0	5
196.3	C	T	1	G	G	0	A	A	0	G	G	2	C	C	2	A	C	1	6
197.4	C	T	1	G	G	0	A	A	0	G	G	2	C	C	2	A	A	0	5
198.3	T	T	0	G	G	0	A	A	0	G	G	2	C	C	2	A	C	1	5
199.3	T	T	0	G	G	0	A	A	0	G	G	2	C	C	2	A	C	1	5
200.4	C	C	2	G	G	0	A	A	0	G	G	2	C	C	2	A	A	0	6
201.3	C	C	2	G	G	0	A	A	0	G	G	2	C	C	2	A	A	0	6
202.3	C	C	2	G	G	0	A	A	0	G	G	2	C	C	2	A	A	0	6
203.4	C	C	2	G	G	0	A	A	0	G	G	2	C	C	2	A	A	0	6
204.3	C	C	2	G	G	0	A	A	0	G	G	2	C	C	2	A	A	0	6
205.3	C	T	1	G	G	0	A	A	0	G	G	2	C	C	2	A	A	0	5
206.3	C	T	1	G	G	0	A	A	0	G	G	2	C	C	2	A	A	0	5
207.4	C	T	1	G	G	0	A	A	0	G	G	2	C	C	2	A	C	1	6
208.3	T	T	0	G	G	0	A	A	0	G	G	2	C	C	2	A	A	0	4
209.3	T	T	0	G	G	0	A	A	0	G	G	2	C	C	2	C	C	2	6
210.3	C	T	1	G	G	0	A	A	0	G	G	2	C	C	2	A	A	0	5
211.3	C	C	2	G	G	0	A	A	0	G	G	2	C	C	2	A	A	0	6
212.4	C	T	1	G	G	0	A	A	0	G	G	2	C	C	2	A	C	1	6
213.4	C	T	1	G	G	0	A	A	0	G	G	2	C	C	2	A	A	0	5
214.3	T	T	0	G	G	0	A	A	0	G	G	2	C	C	2	A	C	1	5
215.3	C	C	2	G	G	0	A	A	0	G	G	2	C	C	2	A	A	0	6
216.3	T	T	0	G	G	0	A	C	1	G	G	2	C	C	2	C	C	2	7
217.3	T	T	0	G	G	0	A	A	0	G	G	2	C	C	2	A	C	1	5
218.3	C	C	2	G	G	0	A	A	0	G	G	2	C	C	2	A	A	0	6
219.3	C	T	1	G	G	0	A	A	0	G	G	2	C	C	2	A	C	1	6
220.3	C	T	1	G	G	0	A	A	0	G	G	2	C	C	2	A	A	0	5
221.3	T	T	0	G	G	0	A	A	0	G	G	2	C	C	2	A	A	0	4
222.3	T	T	0	G	G	0	A	A	0	G	G	2	C	C	2	A	C	1	5
223.3	C	T	1	G	G	0	A	A	0	G	G	2	C	C	2	A	C	1	6
224.3	C	T	1	G	G	0	A	A	0	G	G	2	C	C	2	A	C	1	6
225.2	C	T	1	G	G	0	A	A	0	G	G	2	C	C	2	A	C	1	6
226.3	T	T	0	G	G	0	A	A	0	G	G	2	C	C	2	A	A	0	4
227.3	T	T	0	G	G	0	A	A	0	G	G	2	C	C	2	C	C	2	6
228.3	C	T	1	G	G	0	A	A	0	G	G	2	C	C	2	A	C	1	6
229.3	T	T	0	G	G	0	A	A	0	G	G	2	C	C	2	C	C	2	6
230.3	T	T	0	G	G	0	A	A	0	G	G	2	C	C	2	A	C	1	5
231.3	T	T	0	G	G	0	A	A	0	G	G	2	C	C	2	A	A	0	4
232.3	T	T	0	G	G	0	A	A	0	G	G	2	C	C	2	A	C	1	5
235.4	C	T	1	G	G	0	A	A	0	G	G	2	C	C	2	A	C	1	6
236.3	T	T	0	G	G	0	A	A	0	G	G	2	C	C	2	A	C	1	5
237.4	C	T	1	G	G	0	A	A	0	G	G	2	C	C	2	A	C	1	6
238.4	C	T	1	G	G	0	A	A	0	G	G	2	C	C	2	A	C	1	6
239.3	C	T	1	G	G	0	A	A	0	G	G	2	C	C	2	A	A	0	5
241.4	C	T	1	G	G	0	A	A	0	G	G	2	C	C	2	A	A	0	5
242.4	C	C	2	G	G	0	A	A	0	G	G	2	C	C	2	A	A	0	6
243.3	C	T	1	G	G	0	A	A	0	G	G	2	C	C	2	A	A	0	5
244.4	T	T	0	G	G	0	A	A	0	G	G	2	C	C	2	A	A	0	4
245.3	C	T	1	G	G	0	A	A	0	G	G	2	C	C	2	A	C	1	6
246.3	T	T	0	G	G	0	A	A	0	G	G	2	C	C	2	A	A	0	4
247.3	T	T	0	G	G	0	A	A	0	G	G	2	C	C	2	C	C	2	6
248.3	T	T	0	G	G	0	A	A	0	G	G	2	C	C	2	A	A	0	4
249.3	C	C	2	G	G	0	A	A	0	G	G	2	C	C	2	A	A	0	6
251.3	C	T	1	G	G	0	A	A	0	G	G	2	C	C	2	A	A	0	5
252.3	C	C	2	G	G	0	A	A	0	G	G	2	C	C	2	A	A	0	6
253.3	C	C	2	G	G	0	A	A	0	G	G	2	C	C	2	A	A	0	6
254.3	C	T	1	G	C	1	A	C	1	G	G	2	C	C	2	A	C	1	8
255.3	T	T	0	G	G	0	A	A	0	G	G	2	C	C	2	A	C	1	5
256.4	C	T	1	G	G	0	A	A	0	G	G	2	C	C	2	A	A	0	5
257.4	C	T	1	G	G	0	A	A	0	G	G	2	C	C	2	A	A	0	5
258.3	T	T	0	G	G	0	A	A	0	G	G	2	C	C	2	A	A	0	4
259.2	T	T	0	G	G	0	A	A	0	G	G	2	C	C	2	C	C	2	6
Hom Var			78			0			0			0			0			13
Het			113			2			10			1			2			91
Hom Ref			60			249			241			250			249			147
																		Mean	5.43028
																		SD	0.736288
																		Max	8
																		Min	4
Family with novel variant A at c.-111
Diplotypes																			CpG total
Dad 135.1	C	T	1	G	G	0	A	A	0	G	A	1	C	C	2	A	C	1	5
Mum 135.2	C	T	1	G	G	0	A	A	0	G	G	2	C	C	2	A	A	0	5
Chd 135.3	T	T	0	G	G	0	A	A	0	G	A	1	C	C	2	A	C	1	4
Chd 135.4	T	T	0	G	G	0	A	A	0	G	A	1	C	C	2	A	C	1	4
Haplotypes
Reference	C			G			A			G			C			A
Pat not gvn	C		1	G		0	A		0	G		1	C		1	A		0	3
Pat given	T		0	G		0	A		0	A		0	C		1	C		1	2
Mat given	T		0	G		0	A		0	G		1	C		1	A		0	2
Mat not gvn	C		1	G		0	A		0	G		1	C		1	A		0	3
